# Supplementary material for: IPC 2.0: prediction of isoelectric point and pKa dissociation constants
Source: Nucleic Acids Res. 2021 Apr 27;49(W1):W285–92. doi: 10.1093/nar/gkab295 (PMC8262712; doi:10.1093/nar/gkab295)
Supplement: gkab295_Supplemental_Files [file gkab295_supplemental_files.zip]

Archive with 6 entries (6 files):
- NAR-IPC2-supplement.pdf
- s1_datasets.7z
- s2_models.7z
- s2_models.txt
- s3_predictions.7z
- s4_IPC2_standalone.7z
