# Supplementary material for: IPC 2.0: prediction of isoelectric point and pKa dissociation constants
Source: Nucleic Acids Res. 2021 Apr 27;49(W1):W285–92. doi: 10.1093/nar/gkab295 (PMC8262712; doi:10.1093/nar/gkab295)
Supplement: gkab295_Supplemental_Files [file gkab295_supplemental_files.zip › s2_models.txt]

Supplementary Data 2. The file contains the ML models (PICKLE files for SVR from Sklearn and HDF5 and JSON files for DL from Keras and Tensorflow)

Due to the NAR size limit the files are available from external services:

Webserver site: http://ipc2.mimuw.edu.pl/s2_models.7z
RepOD repository: https://doi.org/10.18150/34GBOB
